# Supplementary material for: Hydrogen Sulfide Prevents LPS-Induced Depression-like Behavior through the Suppression of NLRP3 Inflammasome and Pyroptosis and the Improvement of Mitochondrial Function in the Hippocampus of Mice
Source: Biology (Basel). 2023 Aug 5;12(8):1092. doi: 10.3390/biology12081092 (PMC10451782; doi:10.3390/biology12081092)
Supplement: Supplementary file 1 [file biology-12-01092-s001.zip]

Archive with 1 entries (1 files):
- biology-2484834-supplementary.pdf
